# Supplementary material for: Prevalence, Spectrum, and Management of Thyroid Dysfunction in Children with Down Syndrome: A Retrospective Study from Southern Saudi Arabia
Source: Children (Basel). 2025 Dec 19;13(1):6. doi: 10.3390/children13010006 (PMC12840509; doi:10.3390/children13010006)
Supplement: Supplementary file 1 [file children-13-00006-s001.zip]

Archive with 1 entries (1 files):
- children-4032646-supplementary.pdf
